# Supplementary material for: Optimization of QuEChERS Extraction for Determination of Carotenoids, Polyphenols, and Sterols in Orange Juice Using Design of Experiments and Response Surface Methodology
Source: Foods. 2023 Aug 15;12(16):3064. doi: 10.3390/foods12163064 (PMC10453318; doi:10.3390/foods12163064)
Supplement: Supplementary file 1 [file foods-12-03064-s001.zip]

Archive with 1 entries (1 files):
- foods-2530315-supplementary.pdf
